# Supplementary material for: Evaluation of Nutritional Values of Edible Algal Species Using a Shortwave Infrared Hyperspectral Imaging and Machine Learning Technique
Source: Foods. 2024 Jul 19;13(14):2277. doi: 10.3390/foods13142277 (PMC11275431; doi:10.3390/foods13142277)
Supplement: Supplementary file 1 [file foods-13-02277-s001.zip]

Archive with 1 entries (1 files):
- foods-3088160-supplementary.pdf
